# Supplementary material for: Pterin-based small molecule inhibitor capable of binding to the secondary pocket in the active site of ricin-toxin A chain
Source: PLoS One. 2022 Dec 12;17(12):e0277770. doi: 10.1371/journal.pone.0277770 (PMC9744275; doi:10.1371/journal.pone.0277770)
Supplement: S1 Dataset — (ZIP) [file pone.0277770.s002.zip]

Archive with 43 entries (42 files):
- raw data/
- raw data/8b.tiff
- __MACOSX/raw data/._8b.tiff
- raw data/4a.tiff
- __MACOSX/raw data/._4a.tiff
- raw data/4a_7PCGlyPheOrn(Z)OMe-13C.2
- __MACOSX/raw data/._4a_7PCGlyPheOrn(Z)OMe-13C.2
- raw data/6a.tiff
- __MACOSX/raw data/._6a.tiff
- raw data/4a_7PCGlyPheOrn(Z)OMe-1H.1
- __MACOSX/raw data/._4a_7PCGlyPheOrn(Z)OMe-1H.1
- raw data/7a.tiff
- __MACOSX/raw data/._7a.tiff
- raw data/7a_FmocGlyPheOrn(Z)OMe-13C.1
- __MACOSX/raw data/._7a_FmocGlyPheOrn(Z)OMe-13C.1
- raw data/7b_FmocGlyPheLys(Z)OMe-13C.1
- __MACOSX/raw data/._7b_FmocGlyPheLys(Z)OMe-13C.1
- raw data/8b_GlyPheLys(Z)OMe-13C
- __MACOSX/raw data/._8b_GlyPheLys(Z)OMe-13C
- raw data/8a_GlyPheOrn(Z)OMe-13C.1
- __MACOSX/raw data/._8a_GlyPheOrn(Z)OMe-13C.1
- raw data/6a_BocPheOrn(Z)OMe-13C.1
- __MACOSX/raw data/._6a_BocPheOrn(Z)OMe-13C.1
- raw data/8b_GlyPheLys(Z)OMe-1H.2
- __MACOSX/raw data/._8b_GlyPheLys(Z)OMe-1H.2
- raw data/7b_FmocGlyPheLys(Z)OMe-1H.1
- __MACOSX/raw data/._7b_FmocGlyPheLys(Z)OMe-1H.1
- raw data/7b.tiff
- __MACOSX/raw data/._7b.tiff
- raw data/6a_BocPheOrn(Z)OMe-1H.1
- __MACOSX/raw data/._6a_BocPheOrn(Z)OMe-1H.1
- raw data/7a_FmocGlyPheOrn(Z)OMe-1H.1
- __MACOSX/raw data/._7a_FmocGlyPheOrn(Z)OMe-1H.1
- raw data/4b_7PCGlyPheLys(Z)OH-1H.1
- __MACOSX/raw data/._4b_7PCGlyPheLys(Z)OH-1H.1
- raw data/8a.tiff
- __MACOSX/raw data/._8a.tiff
- raw data/4b_7PCGlyPheLys(Z)OH-13C
- __MACOSX/raw data/._4b_7PCGlyPheLys(Z)OH-13C
- raw data/8a_GlyPheOrn(Z)OMe-1H.1
- __MACOSX/raw data/._8a_GlyPheOrn(Z)OMe-1H.1
- raw data/4b.tiff
- __MACOSX/raw data/._4b.tiff
